# Supplementary material for: An improved mountain gazelle optimizer based on chaotic map and spiral disturbance for medical feature selection
Source: PLoS One. 2024 Jul 16;19(7):e0307288. doi: 10.1371/journal.pone.0307288 (PMC11251600; doi:10.1371/journal.pone.0307288)
Supplement: S1 Dataset — (ZIP) [file pone.0307288.s001.zip]

Archive with 172 entries (170 files):
- Minimal data set/CEC_result.mat
- Minimal data set/Experimental results of feature selection on medical datasets/
- Minimal data set/Experimental results of feature selection on medical datasets/result_arcene_ba.mat
- Minimal data set/Experimental results of feature selection on medical datasets/result_arcene_bimgo.mat
- Minimal data set/Experimental results of feature selection on medical datasets/result_arcene_gwo.mat
- Minimal data set/Experimental results of feature selection on medical datasets/result_arcene_koa.mat
- Minimal data set/Experimental results of feature selection on medical datasets/result_arcene_mpa.mat
- Minimal data set/Experimental results of feature selection on medical datasets/result_arcene_noa.mat
- Minimal data set/Experimental results of feature selection on medical datasets/result_arcene_pso.mat
- Minimal data set/Experimental results of feature selection on medical datasets/result_arcene_ssa.mat
- Minimal data set/Experimental results of feature selection on medical datasets/result_arcene_woa.mat
- Minimal data set/Experimental results of feature selection on medical datasets/result_bone_ba.mat
- Minimal data set/Experimental results of feature selection on medical datasets/result_bone_bimgo.mat
- Minimal data set/Experimental results of feature selection on medical datasets/result_bone_gwo.mat
- Minimal data set/Experimental results of feature selection on medical datasets/result_bone_koa.mat
- Minimal data set/Experimental results of feature selection on medical datasets/result_bone_mpa.mat
- Minimal data set/Experimental results of feature selection on medical datasets/result_bone_noa.mat
- Minimal data set/Experimental results of feature selection on medical datasets/result_bone_pso.mat
- Minimal data set/Experimental results of feature selection on medical datasets/result_bone_ssa.mat
- Minimal data set/Experimental results of feature selection on medical datasets/result_bone_woa.mat
- Minimal data set/Experimental results of feature selection on medical datasets/result_breast_ba.mat
- Minimal data set/Experimental results of feature selection on medical datasets/result_breast_bimgo.mat
- Minimal data set/Experimental results of feature selection on medical datasets/result_breast_gwo.mat
- Minimal data set/Experimental results of feature selection on medical datasets/result_breast_koa.mat
- Minimal data set/Experimental results of feature selection on medical datasets/result_breast_mpa.mat
- Minimal data set/Experimental results of feature selection on medical datasets/result_breast_noa.mat
- Minimal data set/Experimental results of feature selection on medical datasets/result_breast_pso.mat
- Minimal data set/Experimental results of feature selection on medical datasets/result_breast_ssa.mat
- Minimal data set/Experimental results of feature selection on medical datasets/result_breast_woa.mat
- Minimal data set/Experimental results of feature selection on medical datasets/result_cervical_ba.mat
- Minimal data set/Experimental results of feature selection on medical datasets/result_cervical_bimgo.mat
- Minimal data set/Experimental results of feature selection on medical datasets/result_cervical_gwo.mat
- Minimal data set/Experimental results of feature selection on medical datasets/result_cervical_koa.mat
- Minimal data set/Experimental results of feature selection on medical datasets/result_cervical_mpa.mat
- Minimal data set/Experimental results of feature selection on medical datasets/result_cervical_noa.mat
- Minimal data set/Experimental results of feature selection on medical datasets/result_cervical_pso.mat
- Minimal data set/Experimental results of feature selection on medical datasets/result_cervical_ssa.mat
- Minimal data set/Experimental results of feature selection on medical datasets/result_cervical_woa.mat
- Minimal data set/Experimental results of feature selection on medical datasets/result_colon_ba.mat
- Minimal data set/Experimental results of feature selection on medical datasets/result_colon_bimgo.mat
- Minimal data set/Experimental results of feature selection on medical datasets/result_colon_gwo.mat
- Minimal data set/Experimental results of feature selection on medical datasets/result_colon_koa.mat
- Minimal data set/Experimental results of feature selection on medical datasets/result_colon_mpa.mat
- Minimal data set/Experimental results of feature selection on medical datasets/result_colon_noa.mat
- Minimal data set/Experimental results of feature selection on medical datasets/result_colon_pso.mat
- Minimal data set/Experimental results of feature selection on medical datasets/result_colon_ssa.mat
- Minimal data set/Experimental results of feature selection on medical datasets/result_colon_woa.mat
- Minimal data set/Experimental results of feature selection on medical datasets/result_diabetes_ba.mat
- Minimal data set/Experimental results of feature selection on medical datasets/result_diabetes_bimgo.mat
- Minimal data set/Experimental results of feature selection on medical datasets/result_diabetes_gwo.mat
- Minimal data set/Experimental results of feature selection on medical datasets/result_diabetes_koa.mat
- Minimal data set/Experimental results of feature selection on medical datasets/result_diabetes_mpa.mat
- Minimal data set/Experimental results of feature selection on medical datasets/result_diabetes_noa.mat
- Minimal data set/Experimental results of feature selection on medical datasets/result_diabetes_pso.mat
- Minimal data set/Experimental results of feature selection on medical datasets/result_diabetes_ssa.mat
- Minimal data set/Experimental results of feature selection on medical datasets/result_diabetes_woa.mat
- Minimal data set/Experimental results of feature selection on medical datasets/result_DLBCL_ba.mat
- Minimal data set/Experimental results of feature selection on medical datasets/result_DLBCL_bimgo.mat
- Minimal data set/Experimental results of feature selection on medical datasets/result_DLBCL_gwo.mat
- Minimal data set/Experimental results of feature selection on medical datasets/result_DLBCL_koa.mat
- Minimal data set/Experimental results of feature selection on medical datasets/result_DLBCL_mpa.mat
- Minimal data set/Experimental results of feature selection on medical datasets/result_DLBCL_noa.mat
- Minimal data set/Experimental results of feature selection on medical datasets/result_DLBCL_pso.mat
- Minimal data set/Experimental results of feature selection on medical datasets/result_DLBCL_ssa.mat
- Minimal data set/Experimental results of feature selection on medical datasets/result_DLBCL_woa.mat
- Minimal data set/Experimental results of feature selection on medical datasets/result_glioma_ba.mat
- Minimal data set/Experimental results of feature selection on medical datasets/result_glioma_bimgo.mat
- Minimal data set/Experimental results of feature selection on medical datasets/result_glioma_gwo.mat
- Minimal data set/Experimental results of feature selection on medical datasets/result_glioma_koa.mat
- Minimal data set/Experimental results of feature selection on medical datasets/result_glioma_mpa.mat
- Minimal data set/Experimental results of feature selection on medical datasets/result_glioma_noa.mat
- Minimal data set/Experimental results of feature selection on medical datasets/result_glioma_pso.mat
- Minimal data set/Experimental results of feature selection on medical datasets/result_glioma_ssa.mat
- Minimal data set/Experimental results of feature selection on medical datasets/result_glioma_woa.mat
- Minimal data set/Experimental results of feature selection on medical datasets/result_heart_ba.mat
- Minimal data set/Experimental results of feature selection on medical datasets/result_heart_bimgo.mat
- Minimal data set/Experimental results of feature selection on medical datasets/result_heart_gwo.mat
- Minimal data set/Experimental results of feature selection on medical datasets/result_heart_koa.mat
- Minimal data set/Experimental results of feature selection on medical datasets/result_heart_mpa.mat
- Minimal data set/Experimental results of feature selection on medical datasets/result_heart_noa.mat
- Minimal data set/Experimental results of feature selection on medical datasets/result_heart_pso.mat
- Minimal data set/Experimental results of feature selection on medical datasets/result_heart_ssa.mat
- Minimal data set/Experimental results of feature selection on medical datasets/result_heart_woa.mat
- Minimal data set/Experimental results of feature selection on medical datasets/result_leukemia_ba.mat
- Minimal data set/Experimental results of feature selection on medical datasets/result_leukemia_bimgo.mat
- Minimal data set/Experimental results of feature selection on medical datasets/result_leukemia_gwo.mat
- Minimal data set/Experimental results of feature selection on medical datasets/result_leukemia_koa.mat
- Minimal data set/Experimental results of feature selection on medical datasets/result_leukemia_mpa.mat
- Minimal data set/Experimental results of feature selection on medical datasets/result_leukemia_noa.mat
- Minimal data set/Experimental results of feature selection on medical datasets/result_leukemia_pso.mat
- Minimal data set/Experimental results of feature selection on medical datasets/result_leukemia_ssa.mat
- Minimal data set/Experimental results of feature selection on medical datasets/result_leukemia_woa.mat
- Minimal data set/Experimental results of feature selection on medical datasets/result_parkinson2_ba.mat
- Minimal data set/Experimental results of feature selection on medical datasets/result_parkinson2_bimgo.mat
- Minimal data set/Experimental results of feature selection on medical datasets/result_parkinson2_gwo.mat
- Minimal data set/Experimental results of feature selection on medical datasets/result_parkinson2_koa.mat
- Minimal data set/Experimental results of feature selection on medical datasets/result_parkinson2_mpa.mat
- Minimal data set/Experimental results of feature selection on medical datasets/result_parkinson2_noa.mat
- Minimal data set/Experimental results of feature selection on medical datasets/result_parkinson2_pso.mat
- Minimal data set/Experimental results of feature selection on medical datasets/result_parkinson2_ssa.mat
- Minimal data set/Experimental results of feature selection on medical datasets/result_parkinson2_woa.mat
- Minimal data set/Experimental results of feature selection on medical datasets/result_parkinsons_ba.mat
- Minimal data set/Experimental results of feature selection on medical datasets/result_parkinsons_bimgo.mat
- Minimal data set/Experimental results of feature selection on medical datasets/result_parkinsons_gwo.mat
- Minimal data set/Experimental results of feature selection on medical datasets/result_parkinsons_koa.mat
- Minimal data set/Experimental results of feature selection on medical datasets/result_parkinsons_mpa.mat
- Minimal data set/Experimental results of feature selection on medical datasets/result_parkinsons_noa.mat
- Minimal data set/Experimental results of feature selection on medical datasets/result_parkinsons_pso.mat
- Minimal data set/Experimental results of feature selection on medical datasets/result_parkinsons_ssa.mat
- Minimal data set/Experimental results of feature selection on medical datasets/result_parkinsons_woa.mat
- Minimal data set/Experimental results of feature selection on medical datasets/result_patient_ba.mat
- Minimal data set/Experimental results of feature selection on medical datasets/result_patient_bimgo.mat
- Minimal data set/Experimental results of feature selection on medical datasets/result_patient_gwo.mat
- Minimal data set/Experimental results of feature selection on medical datasets/result_patient_koa.mat
- Minimal data set/Experimental results of feature selection on medical datasets/result_patient_mpa.mat
- Minimal data set/Experimental results of feature selection on medical datasets/result_patient_noa.mat
- Minimal data set/Experimental results of feature selection on medical datasets/result_patient_pso.mat
- Minimal data set/Experimental results of feature selection on medical datasets/result_patient_ssa.mat
- Minimal data set/Experimental results of feature selection on medical datasets/result_patient_woa.mat
- Minimal data set/Experimental results of feature selection on medical datasets/result_prostate_ba.mat
- Minimal data set/Experimental results of feature selection on medical datasets/result_prostate_bimgo.mat
- Minimal data set/Experimental results of feature selection on medical datasets/result_prostate_gwo.mat
- Minimal data set/Experimental results of feature selection on medical datasets/result_prostate_koa.mat
- Minimal data set/Experimental results of feature selection on medical datasets/result_prostate_mpa.mat
- Minimal data set/Experimental results of feature selection on medical datasets/result_prostate_noa.mat
- Minimal data set/Experimental results of feature selection on medical datasets/result_prostate_pso.mat
- Minimal data set/Experimental results of feature selection on medical datasets/result_prostate_ssa.mat
- Minimal data set/Experimental results of feature selection on medical datasets/result_prostate_woa.mat
- Minimal data set/Experimental results of feature selection on medical datasets/result_spect_ba.mat
- Minimal data set/Experimental results of feature selection on medical datasets/result_spect_bimgo.mat
- Minimal data set/Experimental results of feature selection on medical datasets/result_spect_gwo.mat
- Minimal data set/Experimental results of feature selection on medical datasets/result_spect_koa.mat
- Minimal data set/Experimental results of feature selection on medical datasets/result_spect_mpa.mat
- Minimal data set/Experimental results of feature selection on medical datasets/result_spect_noa.mat
- Minimal data set/Experimental results of feature selection on medical datasets/result_spect_pso.mat
- Minimal data set/Experimental results of feature selection on medical datasets/result_spect_ssa.mat
- Minimal data set/Experimental results of feature selection on medical datasets/result_spect_woa.mat
- Minimal data set/Experimental results of feature selection on medical datasets/result_thoraricsurgery_ba.mat
- Minimal data set/Experimental results of feature selection on medical datasets/result_thoraricsurgery_bimgo.mat
- Minimal data set/Experimental results of feature selection on medical datasets/result_thoraricsurgery_gwo.mat
- Minimal data set/Experimental results of feature selection on medical datasets/result_thoraricsurgery_koa.mat
- Minimal data set/Experimental results of feature selection on medical datasets/result_thoraricsurgery_mpa.mat
- Minimal data set/Experimental results of feature selection on medical datasets/result_thoraricsurgery_noa.mat
- Minimal data set/Experimental results of feature selection on medical datasets/result_thoraricsurgery_pso.mat
- Minimal data set/Experimental results of feature selection on medical datasets/result_thoraricsurgery_ssa.mat
- Minimal data set/Experimental results of feature selection on medical datasets/result_thoraricsurgery_woa.mat
- Minimal data set/The results of the parameter sensitivity experiments/
- Minimal data set/The results of the parameter sensitivity experiments/result_arcene_bimgo_20_100.mat
- Minimal data set/The results of the parameter sensitivity experiments/result_arcene_bimgo_30_100.mat
- Minimal data set/The results of the parameter sensitivity experiments/result_arcene_bimgo_30_200.mat
- Minimal data set/The results of the parameter sensitivity experiments/result_arcene_bimgo_30_50.mat
- Minimal data set/The results of the parameter sensitivity experiments/result_arcene_bimgo_50_100.mat
- Minimal data set/The results of the parameter sensitivity experiments/result_bone_bimgo_20_100.mat
- Minimal data set/The results of the parameter sensitivity experiments/result_bone_bimgo_30_100.mat
- Minimal data set/The results of the parameter sensitivity experiments/result_bone_bimgo_30_200.mat
- Minimal data set/The results of the parameter sensitivity experiments/result_bone_bimgo_30_50.mat
- Minimal data set/The results of the parameter sensitivity experiments/result_bone_bimgo_50_100.mat
- Minimal data set/The results of the parameter sensitivity experiments/result_diabetes_bimgo_20_100.mat
- Minimal data set/The results of the parameter sensitivity experiments/result_diabetes_bimgo_30_100.mat
- Minimal data set/The results of the parameter sensitivity experiments/result_diabetes_bimgo_30_200.mat
- Minimal data set/The results of the parameter sensitivity experiments/result_diabetes_bimgo_30_50.mat
- Minimal data set/The results of the parameter sensitivity experiments/result_diabetes_bimgo_50_100.mat
- Minimal data set/The results of the parameter sensitivity experiments/result_glioma_bimgo_20_100.mat
- Minimal data set/The results of the parameter sensitivity experiments/result_glioma_bimgo_30_100.mat
- Minimal data set/The results of the parameter sensitivity experiments/result_glioma_bimgo_30_200.mat
- Minimal data set/The results of the parameter sensitivity experiments/result_glioma_bimgo_30_50.mat
- Minimal data set/The results of the parameter sensitivity experiments/result_glioma_bimgo_50_100.mat
- Minimal data set/The results of the parameter sensitivity experiments/result_parkinson2_bimgo_20_100.mat
- Minimal data set/The results of the parameter sensitivity experiments/result_parkinson2_bimgo_30_100.mat
- Minimal data set/The results of the parameter sensitivity experiments/result_parkinson2_bimgo_30_200.mat
- Minimal data set/The results of the parameter sensitivity experiments/result_parkinson2_bimgo_30_50.mat
- Minimal data set/The results of the parameter sensitivity experiments/result_parkinson2_bimgo_50_100.mat
